# Supplementary material for: Bacteriocins Revitalize Non-Effective Penicillin G to Overcome Methicillin-Resistant Staphylococcus pseudintermedius
Source: Antibiotics (Basel). 2022 Nov 24;11(12):1691. doi: 10.3390/antibiotics11121691 (PMC9774949; doi:10.3390/antibiotics11121691)
Supplement: Supplementary file 1 [file antibiotics-11-01691-s001.zip]

Archive with 1 entries (1 files):
- antibiotics-2043156-supplementary.pdf
